# Supplementary material for: Transcriptional Profiles of Hybrid Eucalyptus Genotypes with Contrasting Lignin Content Reveal That Monolignol Biosynthesis-related Genes Regulate Wood Composition
Source: Front Plant Sci. 2016 Apr 13;7:443. doi: 10.3389/fpls.2016.00443 (PMC4829581; doi:10.3389/fpls.2016.00443)
Supplement: TABLE S1 — List of cellulose and xylan biosynthesis pathway genes and mean values of their transcript levels in both genotypes. [file Table_1.XLSX]

## Sheet: Table S1
gene#	Feature ID	Annotations - Gene symbol	Arabidopsis homolog	Annotations - GO biological process	Annotations - Pathway	High lignin ave	Low lignin ave		H/L ratio		High lignin SD	Low lignin SD
CesA1	Eucgr.A01324	CESA4, IRX5, NWS2	AT5G44030	cellulose synthase A4		393.799	362.444		1.08651		9.48579	18.8168
CesA2	Eucgr.D00476	ATCESA8, CESA8, IRX1, LEW2	AT4G18780	cellulose synthase family protein		376.339	395.546		0.95144		3.05763	44.7319
CesA3	Eucgr.C00246	ATCESA7, CESA7, IRX3, MUR10	AT5G17420	Cellulose synthase family protein		361.11	257.563		1.40203		27.5431	39.2615
CesA4	Eucgr.G03380	ATCESA3, ATH-B, CESA3, CEV1, IXR1	AT5G05170	Cellulose synthase family protein		78.398	112.193		0.698781		2.05101	7.42481
CesA5	Eucgr.F04216	CESA6, E112, IXR2, PRC1	AT5G64740	cellulose synthase 6		47.0786	101.092		0.465699		0.721716	4.7463
CesA6	Eucgr.J01278	ATCESA3, ATH-B, CESA3, CEV1, IXR1	AT5G05170	Cellulose synthase family protein		40.255	48.4844		0.830267		1.69626	9.49452
CesA7	Eucgr.C02801	AtCESA1, CESA1, RSW1	AT4G32410	cellulose synthase 1		39.8053	115.455		0.344769		1.54809	21.5538
CesA8	Eucgr.I00286	CESA09, CESA9	AT2G21770	cellulose synthase A9		31.3539	70.0543		0.447566		0.751217	19.9718
CesA9	Eucgr.F03635	CESA09, CESA9	AT2G21770	cellulose synthase A9		27.8698	41.083		0.678379		2.29101	1.39432
CesA10	Eucgr.C01769	AtCESA1, CESA1, RSW1	AT4G32410	cellulose synthase 1		11.6231	65.892		0.176397		0.603048	1.71467
Expansin1	Eucgr.B02355	ATEXP4, ATEXPA4, ATHEXP ALPHA 1.6, EXPA4	AT2G39700	expansin A4		672.498	1048.12		0.64162		28.3074	119.196
Expansin2	Eucgr.G02490	AT-EXP1, ATEXP1, ATEXPA1, ATHEXP ALPHA 1.2, EXP1, EXPA1	AT1G69530	expansin A1		200.024	144.407		1.38514		20.8166	19.8493
Expansin3	Eucgr.B03214	AT-EXP1, ATEXP1, ATEXPA1, ATHEXP ALPHA 1.2, EXP1, EXPA1	AT1G69530	expansin A1		160.654	53.806		2.9858		22.2468	0.882955
Expansin4	Eucgr.A01269	ATEXP4, ATEXPA4, ATHEXP ALPHA 1.6, EXPA4	AT2G39700	expansin A4		8.43197	198.856		0.0424025		2.47307	42.0295
Expansin5	Eucgr.B02358	ATEXP4, ATEXPA4, ATHEXP ALPHA 1.6, EXPA4	AT2G39700	expansin A4		0.606811	160.435		0.00378229		0.706459	138.96
Expansin6	Eucgr.E00357	AT-EXPR, ATEXLB1, ATEXPR1, ATHEXP BETA 3.1, EXLB1, EXPR	AT1G17030	expansin-like B1		44.2245	8.23817		5.36824		5.02778	2.20215
XTH1	Eucgr.K00883	XTH9	-	xyloglucan endotransglucosylase/hydrolase 9		581.923	912.845		0.637483		22.2202	88.5154
XTH2	Eucgr.H02634	XTH16	AT3G23730	xyloglucan endotransglucosylase/hydrolase 16		228.073	338.239		0.674295		18.4165	62.7281
XTH3	Eucgr.J01663	EXGT-A4, XTH5	AT5G13870	xyloglucan endotransglucosylase/hydrolase 5		141.414	197.993		0.714239		17.5071	18.5821
XTH4	Eucgr.B02660	ATXTH27, EXGT-A3, XTH27	AT2G01850	endoxyloglucan transferase A3		77.7903	235.495		0.330326		8.99882	33.6427
XTH5	Eucgr.C00175	XTH23, XTR6	AT4G25810	xyloglucan endotransglycosylase 6		71.5546	69.0437		1.03637		5.28584	8.69935
XTH6	Eucgr.D02237	ATXTH27, EXGT-A3, XTH27	AT2G01850	endoxyloglucan transferase A3		44.645	105.06		0.424946		12.7296	14.6643
INV1	Eucgr.F02588	CINV2	AT4G09510	cytosolic invertase 2		31.4293	40.6836		0.772529		7.49013	11.5818
INV2	Eucgr.H02307		AT5G67540	Arabinanase/levansucrase/invertase		37.7643	48.0173		0.786474		3.34458	17.0175
HEX1	Eucgr.C03728	ATHXK1, GIN2, HXK1	AT1G47840	hexokinase 1	KOG1369	15.2018	23.0665		0.659041		7.54705	6.4215
PGM1	Eucgr.G02157		AT5G51820	Phosphoglucomutase/phosphomannomutase family protein	KOG0625	106.276	86.2084		1.23278		5.36107	5.72894
UGP1	Eucgr.F02905	AtUGP2, UGP2	AT5G17310	UDP-glucose pyrophosphorylase 2	KOG2638	192.344	246.066		0.781674		9.3462	11.7472
UGP2	Eucgr.E04308	GlcNAc1pUT2	AT1G31070	N-acetylglucosamine-1-phosphate uridylyltransferase 2	KOG2388	115.318	79.3445		1.45339		5.78448	9.67995
UGP3	Eucgr.D01117	AtUGP1, UGP, UGP1	AT3G03250	UDP-GLUCOSE PYROPHOSPHORYLASE 1	KOG2638	7.61306	14.1029		0.539823		0.0734737	1.93847
SUSy1	Eucgr.C03199	ATSUS4, SUS4	AT3G43190	sucrose synthase 4	KOG0853	771.902	839.156		0.919855		182.974	79.9758
SUSy2	Eucgr.C00769	ATSUS4, SUS4	AT4G02280	sucrose synthase 4	KOG0853	245.394	171.287		1.43265		21.324	8.18993
SUSy3	Eucgr.H01094	ATSUS3, SUS3	AT3G43190	sucrose synthase 3	KOG0853	68.1446	82.7987		0.823016		2.61537	7.65521
SUSy4	Eucgr.C03201	ATSUS4, SUS4	AT4G02280	sucrose synthase 4	KOG0853	19.3627	25.1343		0.770368		8.38954	11.0693
UGD1	Eucgr.J01372		AT1G2650	UDP-glucose 6-dehydrogenase family protein	KOG2666	733.685	800.909		0.916065		79.617	6.63376
UGD2	Eucgr.K02506		AT5G39320	UDP-glucose 6-dehydrogenase family protein	KOG2666	26.0146	59.798		0.435042		3.84806	9.81115
UXS1	Eucgr.J00040	ATUXS3, UXS3	AT5G59290	UDP-glucuronic acid decarboxylase 3	KOG1429	324.833	240.163		1.35255		16.0282	10.4704
UXS2	Eucgr.G02921	UXS6	AT2G28760	UDP-XYL synthase 6	KOG1429	137.412	157.06		0.874896		3.03141	0.994339
IRX6 COBRA1	Eucgr.K02541	COBL4, IRX6	AT5G25630	COBRA-like extracellular glycosyl-phosphatidyl inositol-anchored protein family		254.396	210.202		1.21024		24.7869	5.37522
IRX6 COBRA2	Eucgr.J01393	COBL4, IRX6	AT5G15630	COBRA-like extracellular glycosyl-phosphatidyl inositol-anchored protein family		188.294	172.842		1.0894		10.1928	15.0883
IRX7 Exostosin1	Eucgr.J00384	FRA8, IRX7	AT2G28110	Exostosin family protein		141.258	131.978		1.07031		7.72762	11.8425
IRX8 Gaut1	Eucgr.F00995	GAUT12, IRX8, LGT6	AT5G54690	galacturonosyltransferase 12		142.31	129.433		1.09949		5.74089	5.04796
IRX9 Ndsst1	Eucgr.A01172	IRX9	AT2G37090	Nucleotide-diphospho-sugar transferases superfamily protein	KOG1476	186.503	167.166		1.11567		11.4318	1.74018
IRX9 Ndsst2	Eucgr.I00880	I14H, IRX14-L	AT5G67230	Nucleotide-diphospho-sugar transferases superfamily protein	KOG1476	95.4374	110.912		0.860481		14.5005	20.8225
IRX9 Ndsst3	Eucgr.H02219	I14H, IRX14-L	AT5G67230	Nucleotide-diphospho-sugar transferases superfamily protein	KOG1476	85.9552	77.8194		1.10455		11.0642	23.5534
IRX10	Eucgr.G01977	ATGUT1, GUT2, IRX10	AT1G27440	Exostosin family protein	KOG1021	307.254	207.814		1.47851		16.3952	24.5535
IRX14-1	Eucgr.I00880	I14H, IRX14-L	AT2G19880	Nucleotide-diphospho-sugar transferases superfamily protein	KOG1476	95.4374	110.912		0.860481		14.5005	20.8225
IRX14-2	Eucgr.H02219	I14H, IRX14-L	AT5G67230	Nucleotide-diphospho-sugar transferases superfamily protein	KOG1476	85.9552	77.8194		1.10455		11.0642	23.5534
GATL1	Eucgr.A00485	ATGATL1, GATL1, GLZ1, PARVUS	AT1G19300	Nucleotide-diphospho-sugar transferases superfamily protein		69.8998	37.2086		1.87859		8.6733	5.6465
GATL2	Eucgr.F01531	GATL2	AT3G50760	galacturonosyltransferase-like 2		52.0959	48.2806		1.07902		14.2765	5.40997
GATL3	Eucgr.B02574	GATL9, LGT8	AT1G70090	glucosyl transferase family 8		13.4395	10.0759		1.33383		5.32716	5.37239
GATL4	Eucgr.B03054	GATL3	AT1G13250	galacturonosyltransferase-like 3		7.67639	14.0995		0.544445		4.53573	2.06827
GATL5	Eucgr.H01923	GATL2	AT3G50760	galacturonosyltransferase-like 2		5.51824	19.708		0.28		0.954735	1.55431

## Sheet: Table S2
gene#	Feature ID	Annotations - Gene symbol	Arabidopsis homolog	Annotations - GO biological process	Annotations - Pathway	High lignin ave	Low lignin ave		H/L ratio		High lignin SD	Low lignin SD
PAL1	Eucgr.J01079	ATPAL2, EgrPAL9	AT3G53260	phenylalanine ammonia-lyase 2	KOG0222	613.951	332.848		1.84454		8.23802	15.3047
PAL2	Eucgr.G02848	ATPAL1, EgrPAL3	AT2G37040	PHE ammonia lyase 1	KOG0222	279.774	169.914		1.64656		5.31387	27.8947
PAL3	Eucgr.J00907	ATPAL2, EgrPAL8	AT3G53260	phenylalanine ammonia-lyase 2	KOG0222	147.59	83.941		1.75826		22.6541	19.462
PAL4	Eucgr.G02852	ATPAL2, EgrPAL7	AT3G53260	phenylalanine ammonia-lyase 2	KOG0222	65.2006	10.5206		6.1974		3.86209	9.16968
PAL5	Eucgr.G02850	ATPAL2, EgrPAL5	AT3G53260	phenylalanine ammonia-lyase 2	KOG0222	49.6702	26.9013		1.84638		23.8927	0.729028
C4H1	Eucgr.J01844	ATC4H, EgrC4H2, CYP73A5, REF3	AT2G30490	cinnamate-4-hydroxylase	KOG0156	1607.88	732.907		2.19384		43.9392	58.5776
C4H2	Eucgr.C00065	ATC4H, EgrC4H1, CYP73A5, REF3	AT2G30490	cinnamate-4-hydroxylase	KOG0156	403.902	156.646		2.57843		11.8584	2.70715
4CL1	Eucgr.C02284	Egr4CL.1, 4CL1, AT4CL1	AT1G51680	4-coumarate:CoA ligase 1	KOG1176	792.572	401.808		1.97252		25.4688	24.5094
C3'H1	Eucgr.A02190	CYP98A3(EgrC3'H3)	AT2G40890	cytochrome P450, family 98, subfamily A, polypeptide 3	KOG0156	758.317	468.354		1.61911		25.5958	30.1409
C3'H2	Eucgr.A02188	CYP98A3(EgrC3'H2)	AT2G40890	cytochrome P450, family 98, subfamily A, polypeptide 3	KOG0156	8.97245	4.4761		2.00452		2.25276	0.891588
CSE1	Eucgr.F02557	CSE	AT1G52760	lysophospholipase 2	KOG1455	602.747	328.352		1.83568		25.3106	42.5546
HCT1	Eucgr.J03126	EgrHCT5 (EglHCT1)	AT5G48930	hydroxycinnamoyl-CoA shikimate/quinate hydroxycinnamoyl transferase		386.946	121.186		3.19298		3.1744	14.2052
HCT2	Eucgr.F03978	EgrHCT4 (EglHCT2)	AT5G48930	hydroxycinnamoyl-CoA shikimate/quinate hydroxycinnamoyl transferase		28.1105	20.5314		1.36914		2.84343	3.01298
F5H	Eucgr.J02393	CYP84A1, FAH1, EgrF5H1	AT4G36220	ferulic acid 5-hydroxylase 1	KOG0156	1031.43	564.379		1.82754		102.873	38.3689
CCoAOMT1	Eucgr.G01417	EgrCCoAOMT1	AT4G34050	S-adenosyl-L-methionine-dependent methyltransferases superfamily protein	KOG1663	1256.05	593.816		2.11521		31.9142	47.5116
CCoAOMT2	Eucgr.I01134	EgrCCoAOMT2	AT4G34050	S-adenosyl-L-methionine-dependent methyltransferases superfamily protein	KOG1663	979.289	401.967		2.43624		13.3658	3.54109
COMT1	Eucgr.A01397	ATOMT1, EgrOMT1	AT5G54160	O-methyltransferase 1	KOG3178	1583.69	604.146		2.62136		239.203	130.159
CCR1	Eucgr.J03114	ATCCR1, EgrCCR1, IRX4	AT1G15950	cinnamoyl coa reductase 1	KOG1502	538.789	433.425		1.2431		23.6613	23.3104
CAD1	Eucgr.G01350	ATCAD4, CAD, CAD-C, CAD4	AT3G19450	GroES-like zinc-binding alcohol dehydrogenase family protein	KOG0023	526.671	101.02		5.21351		64.133	14.9986
PRX1	Eucgr.F04195		AT1G71695	Peroxidase superfamily protein		115.788	232.635		0.497723		6.14745	75.0114
PRX2	Eucgr.L02740		AT1G71695	Peroxidase superfamily protein		74.1794	91.1908		0.813453		7.51939	7.73541
PRX3	Eucgr.C02389		AT2G18980	Peroxidase superfamily protein		31.527	5.36057		5.88127		20.5984	1.00657
PRX4	Eucgr.J02484		AT5G42180	Peroxidase superfamily protein		23.7748	84.1726		0.282453		0.149062	19.417
PRX5	Eucgr.J02173		AT5G40150	Peroxidase superfamily protein		18.4621	49.8433		0.370402		5.2802	4.13513
LAC1	Eucgr.A01282	ATLAC17, LAC17	AT5G60020	laccase 17	KOG1263	370.01	168.822		2.19172		58.6326	21.2185
LAC2	Eucgr.B02316	ATLAC17, LAC17	AT5G60020	Laccase/Diphenol oxidase family protein	KOG1263	322.961	206.3		1.56549		34.5324	24.3873
LAC3	Eucgr.B02794	ATLMCO4, IRX12, LAC4, LMCO4	AT2G38080	laccase 5	KOG1263	161.276	206.833		0.779742		6.30479	48.0841
LAC4	Eucgr.B02795	ATLMCO4, IRX12, LAC4, LMCO4	AT2G38080	laccase 17	KOG1263	77.1063	101.836		0.757165		7.14789	17.349
LAC5	Eucgr.B02796	ATLMCO4, IRX12, LAC4, LMCO4	AT2G38080	laccase 17	KOG1263	40.0433	46.5151		0.860867		6.34609	10.9857
CHS1	Eucgr.I01579	ATCHS, CHS, TT4	AT5G13930	Chalcone and stilbene synthase family protein		221.626	194.94		1.13689		17.8719	30.8118
CHS2	Eucgr.H02828	ATCHS, CHS, TT4	AT5G13930	Chalcone and stilbene synthase family protein		142.042	185.607		0.765284		8.73417	14.017
CHI1	Eucgr.G03138		AT5G05270	Chalcone-flavanone isomerase family protein		353.552	277.242		1.27525		3.57929	30.3847
CHI2	Eucgr.F03816	A11, CFI, TT5	AT3G55120	Chalcone-flavanone isomerase family protein		284.321	133.829		2.1245		54.0505	17.6671
F3H1	Eucgr.J02430	F3'H, F3H, TT6	AT3G51240	flavanone 3-hydroxylase	KOG0143	359.601	319.54		1.12537		15.9506	49.0868
DRF1	Eucgr.F01589	DFR, M318, TT3	AT5G42800	dihydroflavonol 4-reductase	KOG1502	332.805	146.391		2.2734		2.40013	5.36785
ANS1	Eucgr.D01945	ANS, LDOX, TDS4, TT18	AT4G22880	leucoanthocyanidin dioxygenase	KOG0143	321.672	279.896		1.14925		26.6205	26.9369

## Sheet: Table S3
gene #	Feature ID	Annotations - Gene symbol	Arabidopsis homolog	Annotations - GO biological process	Annotations - Pathway	High lignin ave	Low lignin ave		H/L ratio		High lignin SD	Low lignin SD
NAC1	Eucgr.D01671	ANAC043, EMB2301, NST1	AT2G46770	NAC (No Apical Meristem) domain transcriptional regulator superfamily protein		123.342	130.838		0.942705		29.9301	4.47614
NAC2	Eucgr.K01061	ANAC073, NAC073, SND2	AT4G28500	NAC domain containing protein 73		70.5188	32.5213		2.16839		6.13179	3.3356
NAC3	Eucgr.E01053	ANAC043, EMB2301, NST1	AT2G46770	NAC (No Apical Meristem) domain transcriptional regulator superfamily protein		65.7555	40.4522		1.62551		2.97577	18.614
NAC4	Eucgr.I00191	ANAC104, XND1	AT5G64530	xylem NAC domain 1		50.3632	36.3242		1.38649		6.40997	24.134
NAC5	Eucgr.I02366	ANAC037, VND1	AT2G18060	vascular related NAC-domain protein 1		50.0528	46.5665		1.07487		2.06189	6.1079
NAC6	Eucgr.F02771	anac017, NAC017	AT1G34190	NAC domain containing protein 17		48.409	35.7749		1.35316		7.4171	1.29618
NAC7	Eucgr.E03226	ANAC073, NAC073, SND2	AT4G28500	NAC domain containing protein 73		47.7015	16.5319		2.88541		10.802	3.87524
NAC8	Eucgr.J01038	anac078, NAC2	AT5G04410	NAC domain containing protein 2		43.326	58.2239		0.744127		2.29162	18.6342
NAC9	Eucgr.E01095	ANAC014, NAC014	-	NAC 014		41.4279	39.6539		1.04474		1.56221	2.81615
NAC10	Eucgr.I00213	anac082, NAC082, VNI1	AT5G09330	NAC domain containing protein 82		34.3615	45.9491		0.747816		9.88428	20.8975
NAC11	Eucgr.B03537	ANAC083, NAC083, VNI2	AT5G13180	NAC domain containing protein 83		32.0373	24.69		1.29758		2.46819	0.901067
NAC12	Eucgr.L02465	ANAC051, ANAC052, NAC052	AT3G10490	NAC domain containing protein 52		23.6657	1.6837		14.0558		7.1405	1.45983
AP2/ERF1	Eucgr.F02440	RAP2.4	AT1G22190	related to AP2 4		526.991	377.829		1.39479		31.0782	49.5648
AP2/ERF2	Eucgr.I02155	RAP2.12	AT3G14230	related to AP2 12		500.442	382.319		1.30896		10.4782	0.212506
AP2/ERF3	Eucgr.F00192	RAP2.1	AT1G46768	related to AP2 1		105.454	35.1988		2.99597		9.39516	14.4317
AP2/ERF4	Eucgr.G01517	REM39, VRN1	AT3G18990	AP2/B3-like transcriptional factor family protein		28.7853	26.0099		1.1067		8.81997	8.27349
AP2/ERF5	Eucgr.J02113	RAP2.7, TOE1	AT2G28550	related to AP2.7		19.5035	36.4289		0.535385		2.65576	1.97548
HD1	Eucgr.I00660	HAT22	AT4G37790	Homeobox-leucine zipper protein family	KOG0483	260.483	134.717		1.93356		8.20748	18.8341
HD2	Eucgr.D02651	LHY, LHY1	AT1G01060	Homeodomain-like superfamily protein		186.098	190.02		0.97936		9.3788	17.4113
HD3	Eucgr.F03066	ATHB-15, ATHB15, CNA, ICU4	AT1G52150	Homeobox-leucine zipper family protein / lipid-binding START domain-containing protein	KOG0483	164.525	188.452		0.873033		9.1393	1.66387
HD4	Eucgr.F02206	HAT22	AT4G37790	Homeobox-leucine zipper protein family	KOG0842	128.043	90.6298		1.41281		1.82354	14.2663
HD5	Eucgr.F02320	WOX4	AT1G46480	WUSCHEL related homeobox 4		123.327	109.688		1.12434		17.8515	9.36323
HD6	Eucgr.B02504	IFL, IFL1, REV	AT5G60690	Homeobox-leucine zipper family protein / lipid-binding START domain-containing protein	KOG0483	102.988	159.215		0.646848		11.8163	13.8492
HD7	Eucgr.I02222	ATWOX13, HB-4, WOX13	AT4G35550	WUSCHEL related homeobox 13		86.7375	99.4468		0.872199		22.709	8.25028
HD8	Eucgr.C00605	ATHB-8, ATHB8, HB-8	AT4G32880	homeobox gene 8	KOG0483	70.5994	107.084		0.659292		2.8979	2.06936
HD9	Eucgr.D01364	BUM, BUM1, SHL, STM, WAM, WAM1	AT1G62360	KNOX/ELK homeobox transcription factor	KOG0773	66.3525	8.06046		8.23186		2.02502	4.62904
HD10	Eucgr.G03029		AT3G11280	Duplicated homeodomain-like superfamily protein	KOG0724	65.4096	35.6291		1.83585		13.5254	7.96105
WRKY1	Eucgr.D01219		AT2G44745	WRKY family transcription factor		109.23	37.7496		2.89353		6.96653	13.5709
WRKY2	Eucgr.C00077	ATWRKY11, WRKY11	AT4G31550	WRKY DNA-binding protein 11		67.1219	61.7252		1.08743		16.0385	15.8605
WRKY3	Eucgr.B01503	WRKY21	AT2G30590	WRKY DNA-binding protein 21		57.9658	55.9296		1.03641		12.9892	10.6185
WRKY4	Eucgr.F01981	ATWRKY2, WRKY2	AT5G56270	WRKY DNA-binding protein 2		48.7399	42.6665		1.14235		5.19735	3.58672
WRKY5	Eucgr.I00305	ATWRKY13, WRKY13	AT4G39410	WRKY DNA-binding protein 13		46.2252	47.1714		0.97994		10.9553	7.36129
WRKY6	Eucgr.D02324	AtWRKY22, WRKY22	AT4G01250	WRKY family transcription factor		31.9202	69.4387		0.459688		2.96368	17.175
WRKY7	Eucgr.C00348	ATWRKY32, WRKY32	AT4G30935	WRKY DNA-binding protein 32		27.2419	28.7403		0.947866		1.67669	12.9041
WRKY8	Eucgr.G02459	ATWRKY57, WRKY57	AT1G69310	WRKY DNA-binding protein 57		25.2372	19.6244		1.28601		1.82563	3.56794
WRKY9	Eucgr.I00882	ATWRKY11, WRKY11	AT2G23320	WRKY DNA-binding protein 11		22.1914	13.2256		1.67791		1.27127	5.54528
WRKY10	Eucgr.A01195	ATWRKY44, DSL1, TTG2, WRKY44	AT2G37260	WRKY family transcription factor family protein		21.9998	15.5482		1.41494		7.55364	1.7236
LIM1	Eucgr.F02243	WLIM1	AT1G10200	GATA type zinc finger transcription factor family protein	KOG1700	38.6934	24.7396		1.56403		5.26342	3.58286
LIM2	Eucgr.I00204	DAR1	AT2G39830	LIM domain-containing protein	KOG1703	17.0273	4.37525		3.89173		0.249712	3.94464
LIM3	Eucgr.K02874	WLIM1	AT1G10200	GATA type zinc finger transcription factor family protein	KOG1700	7.10924	24.6105		0.28887		0.608048	2.52997
MYB1	Eucgr.D02014	AtMYB42, MYB42	AT4G12350	myb domain protein 42	KOG0048	125.049	57.2489		2.1843		1.17509	5.60307
MYB2	Eucgr.G01774	ATMYB4, MYB4	AT4G38620	myb domain protein 4		124.315	44.5734		2.789		16.025	2.65396
MYB3	Eucgr.K00153	AtMYB42, MYB42	AT4G12350	myb domain protein 42	KOG0048	118.687	59.9657		1.97925		10.3938	1.824
MYB4	Eucgr.F02864	AtMYB20, MYB20	AT1G66230	myb domain protein 20	KOG0048	69.797	32.5268		2.14583		19.8699	11.8258
MYB5	Eucgr.B03684	ATMYB46, MYB46	AT5G12870	myb domain protein 46		68.4318	47.7655		1.43266		19.2498	6.74917
MYB6	Eucgr.B02896	ATMYB4, MYB4	AT4G38620	myb domain protein 4	KOG0048	63.6877	41.0543		1.5513		7.61494	16.1673
MYB7	Eucgr.K02297	ATMYB52, BW52, MYB52	AT1G17950	myb domain protein 52	KOG0048	63.2083	27.831		2.27115		14.4241	1.65991
MYB8	Eucgr.D01819	AtMYB103, MYB103	AT1G63910	myb domain protein 103	KOG0048	52.0507	48.3893		1.07567		16.9358	3.48012
MYB9	Eucgr.B00373	ATMYB66, MYB66, WER, WER1	AT5G14750	myb domain protein 66	KOG0048	41.9464	48.2272		0.869765		2.48372	6.83669
MYB10	Eucgr.A00996	AtMYB55, MYB55	AT4G01680	myb domain protein 55	KOG0048	35.021	51.2258		0.68366		10.5949	10.2874
MYB11	Eucgr.K02806	ATMYB86, MYB86	AT5G26660	myb domain protein 86		24.0414	49.9933		0.480893		3.63172	7.38444
MYB12	Eucgr.B03606	ATMYB5, MYB5	AT3G13540	myb domain protein 5	KOG0048	38.087	23.594		1.61427		2.16411	3.17395

## Sheet: Table S4
gene #	Feature ID	Annotations - Gene symbol	Arabidopsis homolog	Annotations - GO biological process	Annotations - Pathway	High lignin ave	Low lignin ave		H/L ratio		High lignin SD	Low lignin SD
Ubiquitin1	Eucgr.B03309	UBQ6	AT2G47110	ubiquitin 6	KOG0004	348.421	347.451		1.00279		49.9653	34.8922
Ubiquitin2	Eucgr.A01161	UBQ9	AT5G37640	ubiquitin 9	KOG0005	154.589	199.826		0.77362		15.9142	19.9248
Ubiquitin3	Eucgr.A01424	UBQ10	AT4G05320	polyubiquitin 10		125.998	131.099		0.96109		24.5671	34.5998
Ubiquitin4	Eucgr.H00892	UBQ6	AT2G47110	ubiquitin 6	KOG0004	116.759	124.178		0.94026		8.2656	24.1201
Ubiquitin5	Eucgr.G01858	DSK2	AT2G17200	ubiquitin family protein	KOG0010	84.6913	60.8374		1.39209		6.28589	9.65102
Ubiquitin6	Eucgr.F04448	ATRUB1, NEDD8, RUB1	AT1G31340	related to ubiquitin 1	KOG0005	68.9098	72.8582		0.945808		9.31781	13.6825
Ubiquitin7	Eucgr.I01516	DSK2	AT2G17200	ubiquitin family protein	KOG0010	46.9997	48.814		0.962832		3.1729	2.15287
Ubiquitin8	Eucgr.K02698	ATGP4	AT4G24990	Ubiquitin family protein		45.9819	42.9124		1.07153		11.2232	9.82953
Ubiquitin9	Eucgr.D02180		AT2G35360	ubiquitin family protein	KOG3249	41.8411	23.821		1.75648		2.74642	1.2853
Ubiquitin10	Eucgr.G00398		AT1G78870	ubiquitin family protein		34.6482	35.6992		0.97056		2.43084	7.84683
Tublin1	Eucgr.G01186	TUA2	AT1G50010	tubulin alpha-2 chain	KOG1376	2171.45	2719.75		0.798404		139.994	42.4696
Tublin2	Eucgr.F00470	TUA2	AT1G50010	tubulin alpha-2 chain	KOG1376	1760.97	1742.75		1.01046		121.85	47.9128
Tublin3	Eucgr.K00264	TUB8	AT5G23860	tubulin beta 8	KOG1375	1206.42	1126.6		1.07085		40.1787	35.8848
Tublin4	Eucgr.K01666	TUB6	AT5G12250	beta-6 tubulin	KOG1375	424.62	413.499		1.02689		26.8463	14.3771
Tublin5	Eucgr.B03604	TUA3	AT5G19770	tubulin alpha-3	KOG1376	266.045	431.61		0.6164		7.70793	8.32306
Tublin6	Eucgr.D01612	TUB6	AT5G12250	beta-6 tubulin	KOG1375	213.445	244.279		0.873778		13.8322	15.5986
Tublin7	Eucgr.F01663	TUB1	AT1G64740	tubulin beta-1 chain	KOG1375	151.788	185.428		0.818581		24.5666	13.3816
Tublin8	Eucgr.D01847	TUB2	AT1G50010	tubulin beta chain 2	KOG1375	129.245	142.767		0.905287		15.5731	18.5992
Tublin9	Eucgr.A02108	TUA5	AT5G19780	tubulin alpha-5	KOG1376	123.366	155.423		0.793747		10.8332	5.81277
Tublin10	Eucgr.B02285	TUB8	AT5G23860	tubulin beta 8	KOG1375	85.2362	195.144		0.436786		4.7478	24.4474
Histone1	Eucgr.K03160	HTA12	AT5G02560	histone H2A 12	KOG1756	328.025	334.505		0.980627		15.9754	70.9244
Histone2	Eucgr.I02364	HIS1-3	AT2G18050	histone H1-3		265.027	136.525		1.94123		44.5765	4.16463
Histone3	Eucgr.F01001	HTA10	AT1G51060	histone H2A 10	KOG1756	241.05	146.327		1.64734		9.3767	8.17746
Histone4	Eucgr.A01241	HTA12	AT5G02560	histone H2A 12	KOG1756	158.7	149.858		1.059		4.49073	6.2041
Histone5	Eucgr.J03033	HTA9	AT1G52740	histone H2A protein 9	KOG1757	105.57	103.447		1.02053		17.377	14.0418
Histone6	Eucgr.K03318	HTA11	AT3G54560	histone H2A 11	KOG1757	55.9884	76.1515		0.735223		4.40818	4.58304
Histone7	Eucgr.E03594	HTA2	AT4G27230	histone H2A 2	KOG1756	40.8133	36.1649		1.12853		6.60414	15.9816
Histone8	Eucgr.H04505	HTA7	AT5G27670	histone H2A 7	KOG1756	17.4684	23.0504		0.757837		10.3082	3.53764
Actin1	Eucgr.I00241	ACT7	AT5G09810	actin 7	KOG0676	932.711	938.356		0.993984		9.3099	40.9676
Actin2	Eucgr.I00240	ACT7	AT5G09810	actin 7	KOG0676	657.949	896.375		0.734011		72.9612	86.9748
Actin3	Eucgr.I02702	ACT7	AT5G09810	actin 7	KOG0676	434.696	404.653		1.07425		30.0101	46.5707
Actin4	Eucgr.G02932	ACT3	AT3G53750	actin 3	KOG0676	294.484	319.012		0.923112		39.5192	25.9811
Actin5	Eucgr.H04324	AIP3, PFD4	AT1G08780	ABI3-interacting protein 3	KOG1760	111.336	77.9768		1.42781		47.4564	28.2801
Actin6	Eucgr.K01841	AAc1, ACT1	AT3G53750	actin 1	KOG0676	110.976	347.222		0.319612		23.5321	34.1981
Actin7	Eucgr.J00015	ACT11	AT3G12110	actin-11	KOG0676	71.7652	98.7272		0.726905		2.95526	15.6317
Actin8	Eucgr.D02537	ACT7	AT5G09810	actin 7	KOG0676	47.5432	74.278		0.640071		8.27661	15.0136

## Sheet: Table S5
		Table S1. Gene-specific primers used in quantitative RT-PCR.
			Forward	Reverse
		CesA2	GCGCGCCTTCCCCTCGCGATCGTTTCCCGC	ATGTCCAAGTAAGAGACAGAAAGAAACAG
		CesA3	CCATGGAAGCCGAGCTGGACTTGTCGCCG	GAAATGTAGGATTGATTTTTTTTAGTATGA
		4CL1	CGTTGTTCCACATATACTCCCTCAAC	GCGGTCGCTTCGGGGTCGTTCAGA
		HCT1	GGAAACATCTTCTGGTTCGATATGATTG	AGGATAAGTGGACAGCCCTGCCGAATAG
		CSE	CGTCCGCAAGAGCGAGCCCTACAAGGACCT	CCCGTGTACCTCCGCGGGTTCGACGCGATG
		F5H	TCCGCAAGGGCTCACCGCCAGGCT	ACCAACCTCGGAGTCGGCACCGCCA
		CHS1	CGGGCCGAGGGCCCTGCCACGATCATGGCG	GTTGTAGACGCGGATGTACCGTGGGAGCGA
		HD1	TTTGATGGCTTTTGGAGAGAACGGTCACCA	TCAAAGCAAGGTCGGAGAGATGTCCATGGG
		MYB82	GACAATGGGAATGGCAATGGGGATTAAA	TTAGAAATCAAGAAAAGGGAAGGAGGGC
		LIM1	GGGAACTATAATTCATTTGAAGGAG	AGTTGGCTGAGATTGCCCTTCTCCTT
		UBI1	CCAAGATCCAGGACAAGGAA	CCTCGAGCTTAATGGTCTCG
